# Supplementary material for: Comparison of accuracy of two uncalibrated pulse contour cardiac output monitors in off-pump coronary artery bypass surgery patients using pulmonary artery catheter-thermodilution as a reference
Source: BMC Anesthesiol. 2021 Jul 10;21:189. doi: 10.1186/s12871-021-01415-5 (PMC8272317; doi:10.1186/s12871-021-01415-5)
Supplement: Supplementary file 1 — Additional file 1. Patient data provided by Saugel and colleagues. L/min cardiac output (CO) via reference pulmonary artery catheter-thermodilution (CO_TD (Lpm) sheet), Argos (CO_Retia (Lpm) sheet), and Vigileo-FloTrac (CO_Edwards (Lmin) sheet) devices. %CO change between consecutive L/min CO measurements via reference pulmonary artery catheter-thermodilution (d_TD (%) sheet), Argos (d_Retia (%) sheet), and Vigileo-FloTrac (d_Edwards (%) sheet) devices. Quality of blood pressure (BP) waveforms corresponding to L/min CO with accompanying legend (Quality sheet). Row corresponds to patient, and column denotes each measurement from the patient. PID – patient identification number; NaN – unavailable measurement in second through seventh sheets [file 12871_2021_1415_MOESM1_ESM.xlsx]

## Sheet: Title
Comparison of Accuracy of Two Uncalibrated Pulse Contour Cardiac Output Monitors in Off-pump Coronary Artery Bypass Surgery Patients using Pulmonary Artery Catheter-Thermodilution as a Reference
Ramakrishna Mukkamala, Benjamin A. Kohl, Aman Mahajan

## Sheet: CO_TD (Lpm)
PID	CO_ref_1	CO_ref_2	CO_ref_3	CO_ref_4	CO_ref_5	CO_ref_6	CO_ref_7	CO_ref_8	CO_ref_9	CO_ref_10	CO_ref_11	CO_ref_12
5	4.55	5.875	5.45	4.25	3.375	3.825	4.05	3.85	3.575	6.45	5.875	5.35
6	3.45	3.675	5.3	3.65	NaN	NaN	3.925	3.875	NaN	NaN	NaN	NaN
7	4	4.325	3.95	4.275	4.675	5.55	5.3	5.1	NaN	NaN	NaN	NaN
9	3.025	2.95	3	2.925	4	4.1	4.575	5.075	4.875	4.9	NaN	NaN
12	3.625	3.475	3.325	3.825	4.1	4.625	4.475	6.9	6.95	5.45	6.95	7.1
15	5.55	5.8	7.625	7.975	7.975	7.525	4.45	5.3	4.325	5.1	NaN	NaN
16	5.95	5.975	5.375	4.9	5.05	5.35	NaN	NaN	NaN	NaN	NaN	NaN
17	3.475	3.8	3.75	3.425	3.6	3.05	3.05	4.675	5.25	6.05	4.5	4.2
19	5.075	4.9	4.425	4.45	4.35	4.25	3.625	4.075	4.075	5.075	5.825	6.5
21	5.45	4.63	5.1	4.25	4.575	5.5	NaN	NaN	NaN	NaN	NaN	NaN
22	3.125	4.875	4.2	5.125	4.53	4.3	4.375	4.6	4.075	4.3	6.025	5.325
24	5.375	5.575	4.925	5.275	6.325	4.7	4.325	7.025	6.025	5.125	NaN	NaN
25	4.7	5.175	4.75	4.25	4.125	4.05	NaN	NaN	NaN	NaN	NaN	NaN
26	2.35	2.6	2.375	2.5	2.45	3.275	3.6	2.35	3.65	4.47	5.97	4.5
28	3.2	3.625	NaN	NaN	2.6	2.47	3.15	4.175	5.4	4.45	4.325	3.83
30	3.85	3.5	3.9	4.5	5.025	3.675	3.2	3.475	3.425	5.1	4.925	4.7
31	3.35	3.375	3.825	4.225	3.525	4.525	4.325	6.175	5.85	5.775	5.4	4.475
32	4.025	4.325	4.2	4.225	4.9	4.975	4.85	5.625	5.625	5.875	6.325	5.55
34	3.1	3.45	4.15	3.5	3.55	4.175	4.9	3.6	4.05	4.975	NaN	NaN
35	2.05	2.1	2	2.15	1.9	2.225	2.8	3.725	4.05	3.575	NaN	NaN
36	2.825	3.3	3.375	3.075	2.875	2.83	2.375	4.65	NaN	NaN	4.225	6.2
39	2.475	2.675	2.575	2.375	2.475	2.675	2.425	2.625	2.575	2.975	NaN	NaN
41	6.85	7.125	6.4	7	NaN	NaN	NaN	NaN	NaN	NaN	NaN	NaN
42	1.975	2.65	3	3.6	3.35	3.2	3.1	2.6	4.125	3.275	3.725	3.5
45	2.45	2.85	2.425	2.5	2.825	2.275	2.4	3.2	2.7	2.075	2.325	2.4
46	4.275	2.625	3.75	3.4	4.225	3.95	5.825	3.95	4.275	3.6	NaN	NaN
47	2.825	2.825	3.35	4.45	4.425	5.8	6.075	5.1	NaN	NaN	NaN	NaN
48	5.325	5.6	5.275	7.125	6.15	6	7.25	6.625	NaN	NaN	NaN	NaN
49	2.3	3.25	3.8	3.975	3.55	4.275	4.6	3.8	3.3	3.5	NaN	NaN
50	3.3	3.575	3.975	3.9	4.45	3.75	4.5	5.4	5.4	5.125	NaN	NaN
51	3.3	3.3	3.35	3.475	4.325	4.15	4.6	4.875	NaN	NaN	NaN	NaN
52	3.925	4.8	4	3.45	3.75	3.575	3.575	4	3.975	5.025	4.725	5.25
53	4.275	3.875	2.525	2.425	2.85	3.375	4.975	3.9	4.2	5.525	NaN	NaN
55	2.2	2.35	2.125	2.525	1.675	1.85	NaN	NaN	NaN	NaN	NaN	NaN
56	NaN	NaN	NaN	NaN	3.6	4.4	4.65	4.125	3.65	3.8	NaN	NaN
57	6.575	6.925	6.575	6.05	7.575	7.675	7	6.35	6.325	4.625	NaN	NaN
58	4	4.3	4.1	4.275	4.3	4.025	4.4	4.475	5.475	4.725	3.95	4.55
59	3.275	4.925	4.625	4.5	4.4	4.075	3.1	3.375	3.5	3	NaN	NaN
60	4.725	4.8	4.475	4.925	5.35	4.575	6.375	6.25	NaN	NaN	NaN	NaN
61	3.625	3.9	4.375	4	4.125	3.63	2.875	4.175	3.85	4.725	3.675	3.95
62	3.7	4.025	3.75	4	3.975	4.8	5.35	3.875	4.65	3.975	NaN	NaN
63	4.525	4.625	6.1	5.975	4.475	4.175	5.325	5.425	4.75	4.425	NaN	NaN
65	3.125	2.875	3.525	3.7	NaN	NaN	2.825	2.7	NaN	NaN	NaN	NaN
69	4.125	3.175	2.25	2.275	3.225	4.525	NaN	NaN	NaN	NaN	NaN	NaN
70	1.95	2.125	1.95	2.15	2.05	1.8	1.75	1.67	1.825	2.675	3.45	4
71	1.95	1.45	1.45	1.775	1.95	2.1	1.95	1.875	2.275	2.9	NaN	NaN
72	4.05	3.75	4.275	4.575	4.775	4.45	4	3.575	5.15	4.075	4.525	5.4
74	1.975	1.9	2.375	1.725	2.65	3.15	1.775	2.2	2.25	2.57	NaN	NaN
76	5.675	7.2	5.7	5.3	5.45	5.075	5.1	6.8	5.675	5.075	4.375	4.37
78	3.4	3.675	3.525	3.975	4.225	5.15	4.85	6.3	6.6	6.65	NaN	NaN
79	3.825	4.25	3.9	4.5	4.775	3.85	4.8	4.975	4.775	6.425	6.25	5.45
80	4.525	4.775	4.45	4.2	3.15	3.55	4.025	4.2	3.925	4.425	5.8	5.575
81	3	2.7	2.025	2.95	2.175	2.7	4.525	4.525	4.95	4.425	NaN	NaN
84	2.6	2.275	2.925	2.525	2.85	3.525	3.35	3.425	3.4	4.025	3.7	4.05
85	3.95	4.2	4.15	4.05	4.75	5.025	5.9	4.775	4	4.575	5.4	5.125
86	4.225	4.25	4.75	3.925	NaN	NaN	3.8	3.025	3.25	4.975	NaN	NaN
89	3.15	3.075	2.85	2.375	3	2.35	2.95	5.35	NaN	NaN	NaN	NaN
91	2.725	3.15	2.85	3.93	2.825	3.925	4.525	5.125	4.85	5.45	4.125	4.35

## Sheet: CO_Retia (Lpm)
PID	CO_retia_1	CO_retia_2	CO_retia_3	CO_retia_4	CO_retia_5	CO_retia_6	CO_retia_7	CO_retia_8	CO_retia_9	CO_retia_10	CO_retia_11	CO_retia_12
5	4.69667	5.86786	6.07308	4.11	3.54286	5.99231	5.97407	5.06071	4.25333	5.92	5.5	5.492
6	4.44615	4.94231	5.856	5.04231	NaN	NaN	5.91667	5.65417	NaN	NaN	NaN	NaN
7	5.01852	4.72	3.83077	5.14615	5.71379	6.98333	6.33636	5.716	NaN	NaN	NaN	NaN
9	2.376	2.30741	2.30345	2.20645	2.764	3.29583	3.41905	3.67083	4.08261	3.93043	NaN	NaN
12	4.36538	3.81923	3.71154	3.95385	4.13448	4.468	4.492	5.68333	5.33333	4.99167	5.2913	5.30435
15	7.26053	5.35556	6.432	6.052	7.18333	5.832	4.35185	4.68462	4.05	4.93704	NaN	NaN
16	7.13077	7.75185	6.6875	6.7381	6.59333	7.9381	NaN	NaN	NaN	NaN	NaN	NaN
17	3.13214	3.77037	3.01154	3	2.57692	2.772	3.344	4.37083	4.76	4.46667	3.2125	3.06667
19	5.732	5.53333	5.588	4.512	5.7	5.52083	5.32963	5.528	6.05	5.924	6.77083	7.99091
21	3.452	2.03529	2.4875	3.64318	3.73448	3.77647	NaN	NaN	NaN	NaN	NaN	NaN
22	2.74615	3.73636	3.32222	3.87917	3.03913	3.02727	3.17083	3.472	3.884	4.05294	4.45652	4.00952
24	4.5913	4.59	3.83913	4.17083	4.51852	3.10435	2.856	4.49091	4.1087	3.11739	NaN	NaN
25	6.048	7.184	7.05429	6.656	6.17917	5.624	NaN	NaN	NaN	NaN	NaN	NaN
26	3.6963	4.13704	3.4037	3.58214	3.04091	5.01852	4.87692	3.55	4.656	4.825	5.5	5.14
28	3.375	3.84	NaN	NaN	2.25278	2.15806	2.42188	2.94	3.26154	2.55417	2.864	2.39375
30	3.96786	3.58519	3.14074	4.88519	4.69259	4.25806	3.84848	3.69756	3.99355	4.87241	5.09259	4.32593
31	4.03333	4.94815	4.488	5.30385	4.18077	5.14583	4.66	5.51304	5.51071	5.93704	5.65417	5.39615
32	4.43077	4.79286	4.31154	4.72143	5.43333	7.55556	5.936	6.76923	5.46923	5.80417	7.08333	6.9
34	4	4.2	4.24783	3.636	3.72917	5.064	4.55385	3.30417	3.49565	3.41795	NaN	NaN
35	2.12917	1.91852	1.68636	1.865	2.26818	2.15172	2.31111	2.8	2.68571	2.09231	NaN	NaN
36	4.15	5.2	5.3375	4.76071	4.192	4.61	3.7	5.88696	NaN	NaN	5.85217	6.90455
39	4.7	4.1	3.82414	3.53846	3.68462	3.78462	4.03333	4.34231	4.26154	4.30769	NaN	NaN
41	4.87391	4.91667	6.05	6.25417	NaN	NaN	NaN	NaN	NaN	NaN	NaN	NaN
42	3.24286	3.75556	4.05769	3.956	3.76538	4.20385	3.43077	3.10741	3.81538	3.624	4.188	4.23
45	3.492	4.82083	3.832	3.624	3.9375	3.688	3.144	4.43333	4.648	3.548	3.725	3.64545
46	5.03913	3.44615	4.33571	4.036	5.8069	5.095	5.7125	4.8087	4.56522	4.33913	NaN	NaN
47	3.70357	3.925	3.92857	4.69231	4.89615	5.492	6.016	5.08929	NaN	NaN	NaN	NaN
48	4.83333	4.312	3.98462	5.97	6.22609	6.15833	6.59565	5.76562	NaN	NaN	NaN	NaN
49	2.58571	2.44286	3.35185	3.37308	3.48148	3.68	3.74211	3.61154	2.96538	3.8	NaN	NaN
50	3.45455	3.828	3.916	4.14583	3.976	4.044	5.248	5.1125	5.1125	4.708	NaN	NaN
51	5.352	5.792	5.756	6.084	7.2	7.0625	8	8.13913	NaN	NaN	NaN	NaN
52	2.4875	3.525	2.5125	2.812	2.924	3.48846	2.98846	3.248	3.46957	4.004	3.585	3.57391
53	3.74583	2.98462	2.54615	2.27037	2.37692	4.51154	4.61304	2.888	3.14348	4.13333	NaN	NaN
55	2.36154	2.605	2.47407	2.51852	1.93333	1.78077	NaN	NaN	NaN	NaN	NaN	NaN
56	NaN	NaN	NaN	NaN	4.09231	4.88571	5.02174	4.37143	4.54615	4.68421	NaN	NaN
57	6.01154	7.5	6.99167	6.504	7.38333	7.16452	6.756	6.43478	7.39583	5.708	NaN	NaN
58	2.77143	2.94231	3.20769	3.07692	3.04444	2.48462	2.86154	2.84	3.43333	3.04444	2.72857	2.925
59	3.37037	4.70417	3.65652	3.6303	4.11364	3.10833	2.73478	2.49565	2.55833	2.79565	NaN	NaN
60	4.332	4.056	3.624	4.83333	4.796	4.752	5.15	4.99583	NaN	NaN	NaN	NaN
61	4.27308	5.3	5.13333	4.975	4.40833	3.91429	3.12308	4.27917	4.35652	5.03478	4.64167	4.1125
62	3.65385	4.448	3.93462	3.95417	4.012	4.632	5.30417	4.37895	5.164	4.5125	NaN	NaN
63	5.196	5.87391	4.91667	4.73333	6.21739	4.84167	5.13913	5.49167	5.375	3.9375	NaN	NaN
65	4.66207	4.85862	6.12222	6.61481	NaN	NaN	4.17778	3.95185	NaN	NaN	NaN	NaN
69	4.304	3.08077	2.61786	2.9	3.55	4.384	NaN	NaN	NaN	NaN	NaN	NaN
70	4.108	3.66154	3.748	4.092	4.34286	4.46923	4.2	4.15238	5.21667	2.58889	5.84783	5.42609
71	2.35185	1.72857	2.1	2.95	2.696	2.92593	2.95833	2.93704	3.04615	3.144	NaN	NaN
72	6.544	6.32963	6.56	6.0375	5.77917	4.904	4.97308	4.87037	5.788	4.64074	5.06296	6.548
74	1.97	1.98966	2.46296	1.79429	3.04483	3.59231	1.6	2.85556	2.72593	2.78276	NaN	NaN
76	2.75385	4.16957	2.56087	2.26087	4.04783	4.14783	4.14167	4.975	4.46111	3.55652	3.08182	3.04286
78	3.66667	4.47778	3.80385	4.19231	4.37308	4.86	5.192	5.7	5.52	5.60417	NaN	NaN
79	2.74815	2.95185	3.14615	3.36296	3.71111	3.51429	4.08462	3.96538	4.11923	4.41667	4.43333	4.17917
80	4.6	5.16	4.47308	4.63462	4.02222	4.21923	4.4	4.91538	4.86154	4.892	5.94	6.17083
81	3.51429	3.58095	3.376	4.44	3.72857	3.97083	5.47826	4.7913	4.65833	4.91739	NaN	NaN
84	2.97037	3.5	3.36667	3.04286	3.33214	4.54	4.22692	4.41481	4.1	4.71818	4.10741	4.63462
85	4	4.396	4.53462	4.7069	4.756	6.128	4.712	3.71364	4.204	4.508	5.116	5.02
86	5.025	4.63846	4.82917	4.076	NaN	NaN	4.01538	3.85806	4.08846	4.5875	NaN	NaN
89	4.04	3.46667	3.24667	3.05	2.91333	2.79062	3.38667	4.37407	NaN	NaN	NaN	NaN
91	3.72308	3.28214	3.20385	3.50833	2.97407	3.432	3.544	4.964	3.868	5.26818	4.42083	4.268

## Sheet: CO_Edwards (Lmin)
PID	CO_Ed_1	CO_Ed_2	CO_Ed_3	CO_Ed_4	CO_Ed_5	CO_Ed_6	CO_Ed_7	CO_Ed_8	CO_Ed_9	CO_Ed_10	CO_Ed_11	CO_Ed_12
5	5.42537	6.59411	5.77338	4.54923	3.87115	6.56937	5.21062	5.59645	4.06638	5.46126	4.78418	6.06148
6	5.63662	5.76627	5.36119	4.8383	NaN	NaN	5.78762	6.77958	NaN	NaN	NaN	NaN
7	5.2222	4.9933	3.97921	6.08701	6.16791	6.66078	6.10386	5.52827	NaN	NaN	NaN	NaN
9	3.94362	3.80403	3.77097	2.9293	4.59188	4.06318	4.33096	3.98187	4.31637	4.57684	NaN	NaN
12	6.86768	6.61837	5.50908	5.97323	6.52064	6.25636	5.55688	7.53047	7.44971	6.99607	7.49322	8.0516
15	7.43718	5.39977	6.30056	6.11542	6.69536	6.16712	5.30214	5.93303	5.6701	7.31068	NaN	NaN
16	6.62369	8.96961	6.85781	6.97356	6.28967	8.31109	NaN	NaN	NaN	NaN	NaN	NaN
17	4.03323	4.88927	4.10592	4.37691	4.26109	4.15782	4.23464	5.37229	5.21083	6.14148	4.45295	4.34613
19	6.97127	6.38118	6.31709	5.13524	4.79162	5.49174	5.26722	6.20459	6.13122	8.81344	11.2716	10.2046
21	5.04031	4.0151	4.27984	5.21697	5.39772	5.61465	NaN	NaN	NaN	NaN	NaN	NaN
22	2.21725	4.02424	3.53714	4.2334	3.0102	3.94191	3.8838	4.3814	4.61239	4.84891	5.38428	3.87907
24	6.39159	6.27066	5.99483	5.90006	5.3874	5.22075	4.25906	5.33877	6.36779	6.02956	NaN	NaN
25	5.29093	5.12832	6.07031	5.66087	4.79247	5.4029	NaN	NaN	NaN	NaN	NaN	NaN
26	4.17116	4.66049	4.01189	4.24893	3.92899	5.63776	4.46257	4.02087	5.13974	4.73062	4.72975	4.72405
28	3.72239	3.75717	NaN	NaN	3.63471	3.34713	3.73318	3.97361	4.71608	3.86798	3.95567	3.87489
30	5.49236	4.86947	4.63293	5.81992	6.25951	5.54783	5.27293	5.24047	5.53782	6.17507	6.09148	6.14168
31	4.24943	5.88404	4.9664	5.22323	4.47215	5.53571	4.2473	5.56929	5.42579	5.96642	5.95049	5.5191
32	5.57019	4.98941	3.74334	4.59713	5.17582	8.81173	6.04248	4.99239	5.91498	5.42073	6.14555	8.08103
34	3.7346	4.47574	4.37481	4.16183	4.15658	4.90574	4.79058	3.74925	4.55086	4.25251	NaN	NaN
35	4.0081	3.47779	3.52213	3.8675	3.88437	3.73563	4.0324	3.93851	3.72842	3.41904	NaN	NaN
36	4.40589	5.44085	5.55197	4.5557	4.67166	4.37554	4.4498	5.31975	NaN	NaN	6.07697	7.16265
39	6.16199	4.10947	4.30411	4.01079	4.17233	4.18398	4.99951	4.89434	4.41958	4.58297	NaN	NaN
41	4.99828	4.4454	6.5029	5.38467	NaN	NaN	NaN	NaN	NaN	NaN	NaN	NaN
42	4.20177	4.74565	5.07873	4.68964	4.41845	5.0792	4.55796	4.20402	4.90057	5.41635	4.94385	4.69388
45	5.19519	6.2441	4.88699	4.8652	4.59628	5.05329	4.66743	4.84509	5.02785	4.86159	4.5541	5.04324
46	5.02161	5.25372	5.02118	4.47589	6.08629	7.74969	6.21984	5.56064	5.47948	6.81474	NaN	NaN
47	4.61233	5.11526	4.24918	4.94704	4.9982	5.57837	7.16408	5.84205	NaN	NaN	NaN	NaN
48	5.65671	5.11292	4.48856	5.76524	5.31529	5.52687	6.20501	5.8307	NaN	NaN	NaN	NaN
49	3.20296	5.12464	4.95802	3.28585	3.94511	4.2185	3.86047	4.60745	3.95861	4.79317	NaN	NaN
50	3.86149	4.26708	4.05825	4.48298	3.70516	4.45559	5.21463	4.94287	6.32318	5.778	NaN	NaN
51	5.19794	5.02052	4.88916	5.57664	5.58914	5.28642	6.27811	6.14619	NaN	NaN	NaN	NaN
52	3.45403	5.56569	3.64473	4.04683	3.53811	4.46811	4.03984	4.79517	4.26015	4.5238	4.00631	4.95632
53	4.87078	3.14495	3.98304	3.34939	3.48859	5.19183	5.50493	3.43771	4.10835	4.70317	NaN	NaN
55	3.96754	3.61575	4.31088	3.81213	3.49876	3.78436	NaN	NaN	NaN	NaN	NaN	NaN
56	NaN	NaN	NaN	NaN	5.48087	6.0239	6.70651	6.47362	6.52921	6.84944	NaN	NaN
57	4.9024	8.6695	7.53291	7.31537	8.09843	9.15513	7.40305	6.75845	7.37751	6.12442	NaN	NaN
58	4.68644	4.32591	4.45575	4.42394	4.05965	3.78076	4.58427	3.9393	4.50787	4.52455	4.3896	4.21994
59	4.87988	5.02783	4.55585	4.14328	4.50579	4.1496	4.39847	3.565	4.25457	4.40269	NaN	NaN
60	6.03437	5.54491	5.04877	5.38347	5.56153	5.15775	6.28748	5.89624	NaN	NaN	NaN	NaN
61	4.57309	5.2804	4.55577	5.30615	4.17061	4.38031	3.827	4.52883	5.16221	5.41413	5.25498	4.29076
62	4.98981	5.32814	4.01763	4.44739	4.3504	5.57634	6.27495	5.49649	6.48857	5.24776	NaN	NaN
63	6.06485	6.3787	5.52711	5.81524	7.02436	5.92194	6.81829	6.62147	6.5448	5.70296	NaN	NaN
65	5.78825	6.26557	8.09325	9.6684	NaN	NaN	6.40001	6.6229	NaN	NaN	NaN	NaN
69	4.32014	3.41787	3.92051	4.20336	4.23318	4.23544	NaN	NaN	NaN	NaN	NaN	NaN
70	4.7713	4.33185	4.74652	4.71945	4.9746	5.37311	5.08032	5.0158	5.39041	4.54122	7.11384	5.2881
71	3.41992	4.29951	3.6716	4.17355	4.56737	3.70608	4.50218	4.10481	4.37392	4.15235	NaN	NaN
72	6.16046	7.03566	6.1484	6.24471	5.23569	5.195	5.6073	5.51509	5.40287	4.73231	5.45661	6.4167
74	3.44764	3.63577	4.19961	3.24329	4.65278	4.83052	3.22547	4.32865	3.03099	4.09332	NaN	NaN
76	4.38513	5.74967	4.35052	4.42539	5.50532	5.64487	5.78179	7.77655	6.206	5.88693	4.50937	4.16118
78	4.2702	4.72974	4.01345	4.02961	4.40323	5.24233	5.07425	6.90125	5.14753	5.73015	NaN	NaN
79	3.58699	3.82777	4.15185	4.51447	4.36275	4.33923	5.63043	4.80828	5.06351	5.11971	5.27915	4.64714
80	3.02829	3.92144	4.25951	2.92303	1.22338	1.81514	2.5926	3.44108	2.41523	3.66405	6.20754	5.10049
81	4.02728	3.92018	4.11395	4.36884	5.27601	5.07163	6.66719	5.58773	4.97334	6.43938	NaN	NaN
84	4.86407	4.61568	4.57476	5.14532	5.08057	5.148	5.82305	5.23738	5.7708	5.95036	4.78933	7.52467
85	5.52131	5.31714	4.90688	4.82644	5.60195	5.55165	4.81421	4.39036	5.38491	5.73257	6.86146	6.59086
86	4.45414	4.29907	4.68383	4.53954	NaN	NaN	4.2951	4.05928	4.17521	5.51044	NaN	NaN
89	4.461	3.98461	3.877	3.47884	3.60714	3.29866	4.00483	4.98144	NaN	NaN	NaN	NaN
91	5.77863	4.13912	4.52028	4.32909	4.00571	4.40929	4.5205	5.30361	4.54202	5.41172	5.06269	4.97275

## Sheet: d_TD (%)
PID	d_ref_1	d_ref_2	d_ref_3	d_ref_4	d_ref_5	d_ref_6	d_ref_7	d_ref_8	d_ref_9	d_ref_10	d_ref_11
5	29.1209	-7.23404	-22.0183	-20.5882	13.3333	5.88235	-4.93827	-7.14286	80.4196	-8.91473	-8.93617
6	6.52174	44.2177	-31.1321	NaN	NaN	NaN	-1.27389	NaN	NaN	NaN	NaN
7	8.125	-8.67052	8.22785	9.35673	18.7166	-4.5045	-3.77358	NaN	NaN	NaN	NaN
9	-2.47934	1.69492	-2.5	36.7521	2.5	11.5854	10.929	-3.94089	0.512821	NaN	NaN
12	-4.13793	-4.31655	15.0376	7.18954	12.8049	-3.24324	54.1899	0.724638	-21.5827	27.5229	2.15827
15	4.5045	31.4655	4.59016	0	-5.64263	-40.8638	19.1011	-18.3962	17.9191	NaN	NaN
16	0.420168	-10.0418	-8.83721	3.06122	5.94059	NaN	NaN	NaN	NaN	NaN	NaN
17	9.35252	-1.31579	-8.66667	5.10949	-15.2778	0	53.2787	12.2995	15.2381	-25.6198	-6.66667
19	-3.44828	-9.69388	0.564972	-2.24719	-2.29885	-14.7059	12.4138	0	24.5399	14.7783	11.588
21	-15.0459	10.1512	-16.6667	7.64706	20.2186	NaN	NaN	NaN	NaN	NaN	NaN
22	56	-13.8462	22.0238	-11.6098	-5.07726	1.74419	5.14286	-11.413	5.52147	40.1163	-11.6183
24	3.72093	-11.6592	7.1066	19.9052	-25.6917	-7.97872	62.4277	-14.2349	-14.9378	NaN	NaN
25	10.1064	-8.21256	-10.5263	-2.94118	-1.81818	NaN	NaN	NaN	NaN	NaN	NaN
26	10.6383	-8.65385	5.26316	-2	33.6735	9.92366	-34.7222	55.3191	22.4658	33.557	-24.6231
28	13.2812	NaN	NaN	NaN	-5	27.5304	32.5397	29.3413	-17.5926	-2.80899	-11.4451
30	-9.09091	11.4286	15.3846	11.6667	-26.8657	-12.9252	8.59375	-1.43885	48.9051	-3.43137	-4.56853
31	0.746269	13.3333	10.4575	-16.568	28.3688	-4.41989	42.7746	-5.26316	-1.28205	-6.49351	-17.1296
32	7.45342	-2.89017	0.595238	15.9763	1.53061	-2.51256	15.9794	0	4.44444	7.65957	-12.253
34	11.2903	20.2899	-15.6627	1.42857	17.6056	17.3653	-26.5306	12.5	22.8395	NaN	NaN
35	2.43902	-4.7619	7.5	-11.6279	17.1053	25.8427	33.0357	8.72483	-11.7284	NaN	NaN
36	16.8142	2.27273	-8.88889	-6.50407	-1.56522	-16.0777	95.7895	NaN	NaN	NaN	46.7456
39	8.08081	-3.73832	-7.76699	4.21053	8.08081	-9.34579	8.24742	-1.90476	15.534	NaN	NaN
41	4.0146	-10.1754	9.375	NaN	NaN	NaN	NaN	NaN	NaN	NaN	NaN
42	34.1772	13.2075	20	-6.94444	-4.47761	-3.125	-16.129	58.6538	-20.6061	13.7405	-6.04027
45	16.3265	-14.9123	3.09278	13	-19.469	5.49451	33.3333	-15.625	-23.1481	12.0482	3.22581
46	-38.5965	42.8571	-9.33333	24.2647	-6.50888	47.4684	-32.1888	8.22785	-15.7895	NaN	NaN
47	0	18.5841	32.8358	-0.561798	31.0734	4.74138	-16.0494	NaN	NaN	NaN	NaN
48	5.16432	-5.80357	35.0711	-13.6842	-2.43902	20.8333	-8.62069	NaN	NaN	NaN	NaN
49	41.3043	16.9231	4.60526	-10.6918	20.4225	7.60234	-17.3913	-13.1579	6.06061	NaN	NaN
50	8.33333	11.1888	-1.88679	14.1026	-15.7303	20	20	0	-5.09259	NaN	NaN
51	0	1.51515	3.73134	24.4604	-4.04624	10.8434	5.97826	NaN	NaN	NaN	NaN
52	22.293	-16.6667	-13.75	8.69565	-4.66667	0	11.8881	-0.625	26.4151	-5.97015	11.1111
53	-9.35673	-34.8387	-3.9604	17.5258	18.4211	47.4074	-21.608	7.69231	31.5476	NaN	NaN
55	6.81818	-9.57447	18.8235	-33.6634	10.4478	NaN	NaN	NaN	NaN	NaN	NaN
56	NaN	NaN	NaN	NaN	22.2222	5.68182	-11.2903	-11.5152	4.10959	NaN	NaN
57	5.32319	-5.05415	-7.98479	25.2066	1.32013	-8.79479	-9.28571	-0.393701	-26.8775	NaN	NaN
58	7.5	-4.65116	4.26829	0.584795	-6.39535	9.31677	1.70455	22.3464	-13.6986	-16.4021	15.1899
59	50.3817	-6.09137	-2.7027	-2.22222	-7.38636	-23.9264	8.87097	3.7037	-14.2857	NaN	NaN
60	1.5873	-6.77083	10.0559	8.62944	-14.486	39.3443	-1.96078	NaN	NaN	NaN	NaN
61	7.58621	12.1795	-8.57143	3.125	-12	-20.7989	45.2174	-7.78443	22.7273	-22.2222	7.48299
62	8.78378	-6.8323	6.66667	-0.625	20.7547	11.4583	-27.5701	20	-14.5161	NaN	NaN
63	2.20994	31.8919	-2.04918	-25.1046	-6.70391	27.5449	1.87793	-12.4424	-6.84211	NaN	NaN
65	-8	22.6087	4.96454	NaN	NaN	NaN	-4.42478	NaN	NaN	NaN	NaN
69	-23.0303	-29.1339	1.11111	41.7582	40.3101	NaN	NaN	NaN	NaN	NaN	NaN
70	8.97436	-8.23529	10.2564	-4.65116	-12.1951	-2.77778	-4.57143	9.28144	46.5753	28.972	15.942
71	-25.641	0	22.4138	9.85915	7.69231	-7.14286	-3.84615	21.3333	27.4725	NaN	NaN
72	-7.40741	14	7.01754	4.37158	-6.80628	-10.1124	-10.625	44.0559	-20.8738	11.0429	19.337
74	-3.79747	25	-27.3684	53.6232	18.8679	-43.6508	23.9437	2.27273	14.2222	NaN	NaN
76	26.8722	-20.8333	-7.01754	2.83019	-6.88073	0.492611	33.3333	-16.5441	-10.5727	-13.7931	-0.114286
78	8.08824	-4.08163	12.766	6.28931	21.8935	-5.82524	29.8969	4.7619	0.757576	NaN	NaN
79	11.1111	-8.23529	15.3846	6.11111	-19.3717	24.6753	3.64583	-4.0201	34.555	-2.72374	-12.8
80	5.52486	-6.80628	-5.61798	-25	12.6984	13.3803	4.34783	-6.54762	12.7389	31.0734	-3.87931
81	-10	-25	45.679	-26.2712	24.1379	67.5926	0	9.39227	-10.6061	NaN	NaN
84	-12.5	28.5714	-13.6752	12.8713	23.6842	-4.96454	2.23881	-0.729927	18.3824	-8.07453	9.45946
85	6.32911	-1.19048	-2.40964	17.284	5.78947	17.4129	-19.0678	-16.2304	14.375	18.0328	-5.09259
86	0.591716	11.7647	-17.3684	NaN	NaN	NaN	-20.3947	7.43802	53.0769	NaN	NaN
89	-2.38095	-7.31707	-16.6667	26.3158	-21.6667	25.5319	81.3559	NaN	NaN	NaN	NaN
91	15.5963	-9.52381	37.8947	-28.117	38.9381	15.2866	13.2597	-5.36585	12.3711	-24.3119	5.45455

## Sheet: d_Retia (%)
PID	d_retia_1	d_retia_2	d_retia_3	d_retia_4	d_retia_5	d_retia_6	d_retia_7	d_retia_8	d_retia_9	d_retia_10	d_retia_11
5	24.9366	3.49735	-32.3243	-13.7991	69.1377	-0.304284	-15.2887	-15.9539	39.185	-7.09459	-0.145455
6	11.1592	18.4872	-13.895	NaN	NaN	NaN	-4.43662	NaN	NaN	NaN	NaN
7	-5.94834	-18.8396	34.3373	11.0304	22.2189	-9.26448	-9.79053	NaN	NaN	NaN	NaN
9	-2.88689	-0.171584	-4.21093	25.269	19.2414	3.73849	7.36421	11.2175	-3.72737	NaN	NaN
12	-12.511	-2.81974	6.5285	4.56863	8.06672	0.537153	26.5212	-6.15836	-6.40625	6.00276	0.246508
15	-26.2374	20.0996	-5.90796	18.6935	-18.8121	-25.3798	7.64648	-13.5468	21.9021	NaN	NaN
16	8.7099	-13.7303	0.756564	-2.14841	20.3958	NaN	NaN	NaN	NaN	NaN	NaN
17	20.3767	-20.1262	-0.383142	-14.1026	7.57015	20.6349	30.7067	8.90372	-6.16246	-28.0784	-4.53956
19	-3.46592	0.987952	-19.2555	26.3298	-3.14327	-3.46331	3.72203	9.44284	-2.08264	14.295	18.0196
21	-41.0401	22.2182	46.4596	2.50608	1.12433	NaN	NaN	NaN	NaN	NaN	NaN
22	36.0581	-11.0841	16.7642	-21.6551	-0.390168	4.74224	9.49803	11.8664	4.34967	9.95772	-10.0302
24	-0.0284091	-16.3588	8.64005	8.33611	-31.2972	-8	57.2447	-8.51083	-24.127	NaN	NaN
25	18.7831	-1.8056	-5.64601	-7.16396	-8.98449	NaN	NaN	NaN	NaN	NaN	NaN
26	11.9238	-17.7261	5.2425	-15.1092	65.0335	-2.82146	-27.2082	31.1549	3.62973	13.9896	-6.54545
28	13.7778	NaN	NaN	NaN	-4.20429	12.2244	21.3935	10.9367	-21.6883	12.1305	-16.4193
30	-9.6443	-12.3967	55.5425	-3.94238	-9.25987	-9.61892	-3.92164	8.00494	22.0071	4.51889	-15.0545
31	22.6814	-9.2994	18.1784	-21.1748	23.0834	-9.4413	18.3057	-0.0422488	7.73625	-4.7645	-4.56323
32	8.17212	-10.0424	9.50682	15.0782	39.0593	-21.4353	14.0369	-19.2045	6.124	22.0388	-2.58824
34	5	1.13872	-14.4033	2.56234	35.7944	-10.0741	-27.4423	5.79527	-2.22286	NaN	NaN
35	-9.89346	-12.1007	10.593	21.6183	-5.13441	7.40741	21.1538	-4.08163	-22.0949	NaN	NaN
36	25.3012	2.64423	-10.8063	-11.946	9.97137	-19.7397	59.1069	NaN	NaN	NaN	17.9826
39	-12.766	-6.72834	-7.47035	4.13043	2.71399	6.57182	7.66052	-1.86005	1.08303	NaN	NaN
41	0.877193	23.0508	3.37466	NaN	NaN	NaN	NaN	NaN	NaN	NaN	NaN
42	15.8101	8.04506	-2.50616	-4.81839	11.6445	-18.3898	-9.42534	22.7835	-5.01613	15.5629	1.00287
45	38.0536	-20.5117	-5.42797	8.65066	-6.33651	-14.7505	41.0093	4.84211	-23.6661	4.98873	-2.13545
46	-31.6121	25.8131	-6.91269	43.8775	-12.2595	12.1197	-15.8215	-5.06329	-4.95238	NaN	NaN
47	5.97878	0.0909918	19.4406	4.34426	12.1697	9.54115	-15.4042	NaN	NaN	NaN	NaN
48	-10.7862	-7.59241	49.8263	4.28956	-1.08822	7.10125	-12.5845	NaN	NaN	NaN	NaN
49	-5.52486	37.2103	0.633234	3.21382	5.70213	1.68764	-3.48913	-17.8914	28.1453	NaN	NaN
50	10.8105	2.29885	5.86908	-4.09648	1.71026	29.7725	-2.58194	0	-7.91198	NaN	NaN
51	8.22123	-0.621547	5.6984	18.3432	-1.90972	13.2743	1.73913	NaN	NaN	NaN	NaN
52	41.7085	-28.7234	11.9204	3.98293	19.3044	-14.333	8.68468	6.82159	15.4035	-10.4645	-0.30926
53	-20.3217	-14.6907	-10.8314	4.69319	89.8058	2.2499	-37.3949	8.8462	31.4892	NaN	NaN
55	10.3094	-5.02595	1.79641	-23.2353	-7.89125	NaN	NaN	NaN	NaN	NaN	NaN
56	NaN	NaN	NaN	NaN	19.3878	2.78413	-12.9499	3.99698	3.03678	NaN	NaN
57	24.7601	-6.77778	-6.97497	13.5199	-2.96366	-5.70194	-4.75455	14.9352	-22.8214	NaN	NaN
58	6.16574	9.01961	-4.07674	-1.05556	-18.3885	15.1703	-0.752688	20.892	-11.3269	-10.3754	7.19895
59	39.5742	-22.2706	-0.71704	13.3139	-24.4383	-12.0177	-8.74404	2.51161	9.27631	NaN	NaN
60	-6.37119	-10.6509	33.3701	-0.772414	-0.917431	8.37542	-2.99353	NaN	NaN	NaN	NaN
61	24.0324	-3.14465	-3.08442	-11.3903	-11.2071	-20.2134	37.0177	1.80771	15.5689	-7.808	-11.4004
62	21.7347	-11.5419	0.496905	1.46259	15.4536	14.5114	-17.4433	17.9279	-12.6162	NaN	NaN
63	13.0468	-16.2966	-3.72881	31.3533	-22.127	6.14383	6.85984	-2.12443	-26.7442	NaN	NaN
65	4.21598	26.0074	8.04598	NaN	NaN	NaN	-5.4078	NaN	NaN	NaN	NaN
69	-28.4208	-15.0259	10.7776	22.4138	23.493	NaN	NaN	NaN	NaN	NaN	NaN
70	-10.8681	2.36134	9.17823	6.13043	2.90992	-6.0241	-1.13379	25.6307	-50.3727	125.882	-7.2119
71	-26.5017	21.4876	40.4762	-8.61017	8.52841	1.10759	-0.719875	3.7152	3.21212	NaN	NaN
72	-3.27583	3.63956	-7.96494	-4.27881	-15.1435	1.40858	-2.06525	18.8411	-19.8213	9.09816	29.3314
74	0.997724	23.7884	-27.1493	69.6958	17.9807	-55.4604	78.4722	-4.53956	2.0849	NaN	NaN
76	51.4088	-38.5819	-11.7148	79.0385	2.47046	-0.148498	20.1207	-10.3294	-20.2772	-13.3474	-1.26422
78	22.1212	-15.0506	10.2123	4.31193	11.1346	6.83128	9.78428	-3.15789	1.52476	NaN	NaN
79	7.4124	6.58238	6.89124	10.3524	-5.30368	16.2289	-2.91902	3.87973	7.22067	0.377358	-5.73308
80	12.1739	-13.3125	3.61135	-13.2135	4.898	4.28441	11.7133	-1.09546	0.626582	21.4227	3.88608
81	1.89702	-5.7234	31.5166	-16.0232	6.49745	37.9625	-12.5397	-2.77526	5.56117	NaN	NaN
84	17.8304	-3.80952	-9.6181	9.50704	36.2487	-6.89597	4.44512	-7.13087	15.0776	-12.9451	12.8355
85	9.9	3.15322	3.79925	1.04322	28.8478	-23.107	-21.1877	13.2044	7.23121	13.4871	-1.87647
86	-7.69231	4.11139	-15.5962	NaN	NaN	NaN	-3.91793	5.97183	12.206	NaN	NaN
89	-14.1914	-6.34615	-6.05749	-4.48087	-4.21196	21.3587	29.1557	NaN	NaN	NaN	NaN
91	-11.8433	-2.38554	9.5038	-15.2283	15.3973	3.2634	40.0677	-22.079	36.1991	-16.0843	-3.45712

## Sheet: d_Edwards (%)
PID	d_ref_1	d_ref_2	d_ref_3	d_ref_4	d_ref_5	d_ref_6	d_ref_7	d_ref_8	d_ref_9	d_ref_10	d_ref_11
5	21.5422	-12.4464	-21.2033	-14.9054	69.7006	-20.6831	7.40468	-27.34	34.3025	-12.3979	26.6984
6	2.30023	-7.02501	-9.7533	NaN	NaN	NaN	17.1394	NaN	NaN	NaN	NaN
7	-4.38307	-20.3091	52.9705	1.3291	7.99079	-8.36116	-9.42988	NaN	NaN	NaN	NaN
9	-3.53963	-0.869033	-22.3197	56.7568	-11.5139	6.59053	-8.06039	8.40043	6.03451	NaN	NaN
12	-3.63017	-16.7608	8.42515	9.16432	-4.0529	-11.1804	35.5163	-1.07245	-6.08938	7.10611	7.45178
15	-27.395	16.6821	-2.93854	9.48322	-7.88959	-14.0258	11.8989	-4.4316	28.9338	NaN	NaN
16	35.4171	-23.5439	1.68776	-9.80679	32.1387	NaN	NaN	NaN	NaN	NaN	NaN
17	21.2248	-16.0218	6.59995	-2.64617	-2.42357	1.84761	26.8652	-3.00534	17.8599	-27.4938	-2.399
19	-8.46463	-1.00437	-18.7088	-6.6913	14.6112	-4.0883	17.7963	-1.18241	43.7469	27.891	-9.4662
21	-20.3401	6.5936	21.8962	3.46475	4.01891	NaN	NaN	NaN	NaN	NaN	NaN
22	81.4966	-12.1041	19.6841	-28.894	30.9517	-1.474	12.8121	5.27199	5.12792	11.041	-27.9555
24	-1.89194	-4.39872	-1.58089	-8.68913	-3.09339	-18.4205	25.3508	19.2746	-5.31159	NaN	NaN
25	-3.07326	18.3683	-6.74501	-15.3403	12.7371	NaN	NaN	NaN	NaN	NaN	NaN
26	11.7313	-13.9171	5.90854	-7.5298	43.4913	-20.8451	-9.89771	27.8265	-7.96007	-0.0182612	-0.120555
28	0.93422	NaN	NaN	NaN	-7.912	11.5335	6.44033	18.6851	-17.9832	2.26697	-2.04203
30	-11.3411	-4.85757	25.6207	7.55308	-11.3695	-4.95507	-0.615622	5.67399	11.5072	-1.35358	0.824068
31	38.4667	-15.5954	5.17142	-14.3796	23.7817	-23.2745	31.1253	-2.57662	9.9642	-0.26714	-7.24956
32	-10.4267	-24.9742	22.8082	12.5881	70.2478	-31.4269	-17.3784	18.4799	-8.35584	13.3713	31.4939
34	19.8453	-2.2551	-4.86833	-0.126069	18.0235	-2.34746	-21.737	21.3805	-6.55596	NaN	NaN
35	-13.2309	1.27488	9.80567	0.436268	-3.82932	7.94434	-2.32832	-5.33415	-8.29791	NaN	NaN
36	23.4903	2.04237	-17.9446	2.54548	-6.33869	1.69719	19.5504	NaN	NaN	NaN	17.8656
39	-33.3094	4.73638	-6.81492	4.0276	0.279211	19.4917	-2.10357	-9.70013	3.69706	NaN	NaN
41	-11.0614	46.2838	-17.1959	NaN	NaN	NaN	NaN	NaN	NaN	NaN	NaN
42	12.9441	7.01861	-7.66118	-5.78272	14.9544	-10.2623	-7.76532	16.5686	10.5249	-8.72355	-5.05621
45	20.1902	-21.7343	-0.445806	-5.52744	9.94292	-7.63579	3.80641	3.77205	-3.30671	-6.32502	10.7407
46	4.62223	-4.42629	-10.8598	35.9793	27.3304	-19.7409	-10.5983	-1.45967	24.3685	NaN	NaN
47	10.904	-16.9313	16.4234	1.03424	11.6074	28.4262	-18.4537	NaN	NaN	NaN	NaN
48	-9.61312	-12.2115	28.4431	-7.80452	3.98043	12.2699	-6.03241	NaN	NaN	NaN	NaN
49	59.9967	-3.25117	-33.7267	20.0638	6.92984	-8.48728	19.3496	-14.0824	21.0822	NaN	NaN
50	10.5034	-4.89378	10.4658	-17.3505	20.2535	17.0357	-5.21153	27.9254	-8.62203	NaN	NaN
51	-3.41328	-2.6165	14.0614	0.224065	-5.41619	18.7593	-2.10137	NaN	NaN	NaN	NaN
52	61.1362	-34.5144	11.0323	-12.5709	26.2855	-9.58503	18.697	-11.1575	6.18869	-11.4393	23.7129
53	-35.4324	26.649	-15.9088	4.15598	48.8231	6.0305	-37.552	19.5082	14.4783	NaN	NaN
55	-8.86677	19.225	-11.5695	-8.22022	8.16281	NaN	NaN	NaN	NaN	NaN	NaN
56	NaN	NaN	NaN	NaN	9.90768	11.3317	-3.4725	0.85859	4.90462	NaN	NaN
57	76.8421	-13.1103	-2.88776	10.7042	13.0482	-19.1377	-8.70713	9.15973	-16.9853	NaN	NaN
58	-7.69302	3.0013	-0.713709	-8.23449	-6.86992	21.2526	-14.0692	14.4332	0.369943	-2.98255	-3.86491
59	3.03181	-9.38743	-9.05571	8.74932	-7.90523	5.99758	-18.9492	19.343	3.48132	NaN	NaN
60	-8.11112	-8.94773	6.62935	3.3076	-7.26022	21.9034	-6.22254	NaN	NaN	NaN	NaN
61	15.4669	-13.7231	16.4712	-21.4005	5.02793	-12.6318	18.339	13.9854	4.88018	-2.93959	-18.3486
62	6.78046	-24.596	10.6967	-2.18069	28.1799	12.528	-12.4059	18.0494	-19.123	NaN	NaN
63	5.1749	-13.3505	5.21311	20.7922	-15.6942	15.1361	-2.88673	-1.1579	-12.8627	NaN	NaN
65	8.24621	29.1704	19.4624	NaN	NaN	NaN	3.48264	NaN	NaN	NaN	NaN
69	-20.8851	14.7063	7.21439	0.709444	0.0534878	NaN	NaN	NaN	NaN	NaN	NaN
70	-9.21028	9.57261	-0.570362	5.40641	8.01076	-5.44904	-1.27003	7.46853	-15.7536	56.6503	-25.6646
71	25.7195	-14.6042	13.6711	9.43628	-18.8576	21.481	-8.82627	6.55614	-5.06567	NaN	NaN
72	14.2067	-12.6109	1.56642	-16.158	-0.777151	7.93654	-1.64449	-2.03484	-12.4111	15.3054	17.595
74	5.45683	15.5082	-22.7717	43.4586	3.82003	-33.2272	34.2022	-29.9783	35.0489	NaN	NaN
76	31.1173	-24.3344	1.72111	24.4029	2.53497	2.42548	34.5008	-20.196	-5.14129	-23.4003	-7.72163
78	10.7614	-15.1443	0.402638	9.27197	19.0564	-3.20617	36.0051	-25.4117	11.3186	NaN	NaN
79	6.7124	8.46659	8.73394	-3.36061	-0.539146	29.7563	-14.6019	5.30825	1.10975	3.11434	-11.9719
80	29.4937	8.62122	-31.3765	-58.1467	48.3704	42.8318	32.7273	-29.8119	51.706	69.4174	-17.834
81	-2.65933	4.94277	6.19588	20.7644	-3.87381	31.4607	-16.1907	-10.9953	29.478	NaN	NaN
84	-5.10654	-0.886652	12.4719	-1.25833	1.32711	13.1129	-10.0578	10.1848	3.11165	-19.512	57.1131
85	-3.69777	-7.71585	-1.63923	16.0679	-0.897992	-13.2832	-8.80424	22.6531	6.45619	19.6926	-3.94374
86	-3.48137	8.94981	-3.08059	NaN	NaN	NaN	-5.49044	2.85607	31.9798	NaN	NaN
89	-10.6788	-2.70084	-10.2696	3.68777	-8.55176	21.4077	24.3857	NaN	NaN	NaN	NaN
91	-28.372	9.20889	-4.2296	-7.47006	10.075	2.52228	17.3235	-14.3597	19.1478	-6.44943	-1.77657

## Sheet: Quality
PID	Segment 1	Segment 1	Segment 1	Segment 1	Segment 1	Segment 1	Segment 1	Segment 1	Segment 1	Segment 1	Segment 1	Segment 1
5	1	1	1	1	1	1	1	1	1	1	1	1
6	2	2	1	1	1	1	1	1	1	NaN	NaN	NaN
7	1	1	1	1	1	1	1	1	1	NaN	NaN	NaN
9	1	1	1	1	2	1	1	1	1	1	1	NaN
12	2	2	2	2	2	2	2	2	2	2	2	2
15	2	1	1	1	1	1	1	1	1	1	1	NaN
16	1	1	1	1	1	1	1	NaN	NaN	NaN	NaN	NaN
17	1	1	1	1	2	2	2	1	1	1	1	2
19	2	1	1	1	1	1	1	1	1	1	1	1
21	2	2	2	1	1	2	2	NaN	NaN	NaN	NaN	NaN
22	1	1	1	1	1	1	1	1	1	1	1	1
24	1	1	1	1	1	1	1	1	1	1	1	NaN
25	1	1	0	2	1	1	1	1	1	NaN	NaN	NaN
26	1	1	1	1	1	1	1	1	1	1	1	1
28	1	1	1	1	1	1	1	1	2	1	1	1
30	1	1	1	1	1	1	1	1	1	1	1	1
31	1	1	1	1	1	1	1	1	1	1	1	1
32	2	2	1	1	1	2	1	0	1	2	0	0
34	1	1	1	1	1	1	1	1	1	1	1	NaN
35	0	0	0	0	0	0	0	0	0	0	NaN	NaN
36	2	1	1	1	1	1	1	1	NaN	1	1	1
39	1	1	1	1	1	1	1	1	1	1	1	NaN
41	1	1	2	1	NaN	NaN	NaN	NaN	NaN	NaN	NaN	NaN
42	1	1	1	1	1	1	1	1	1	1	1	1
45	1	1	1	1	1	1	1	1	1	1	1	1
46	1	1	1	1	1	1	2	2	2	2	2	NaN
47	1	1	1	1	1	1	1	1	NaN	NaN	NaN	NaN
48	1	1	1	1	1	1	1	1	NaN	NaN	NaN	NaN
49	0	0	0	0	0	2	1	2	1	2	0	NaN
50	0	0	0	0	0	0	0	1	1	2	1	NaN
51	2	2	2	2	1	2	0	2	2	NaN	NaN	NaN
52	1	1	1	1	1	1	1	1	1	1	1	1
53	2	1	2	1	1	1	2	1	1	1	1	NaN
55	1	1	1	1	0	0	0	NaN	NaN	NaN	NaN	NaN
56	0	NaN	NaN	1	1	1	1	1	1	1	NaN	NaN
57	1	1	1	1	1	1	1	1	1	1	1	NaN
58	1	1	1	1	2	2	2	2	2	2	2	2
59	1	1	1	1	1	1	1	1	1	1	1	NaN
60	1	1	1	1	1	1	1	1	1	NaN	NaN	NaN
61	1	1	1	1	1	1	1	1	1	1	1	1
62	0	0	2	1	2	1	1	2	1	1	1	NaN
63	1	1	1	1	1	1	1	1	1	1	1	NaN
65	1	1	1	1	NaN	1	1	1	NaN	NaN	NaN	NaN
69	2	1	1	1	1	1	NaN	NaN	NaN	NaN	NaN	NaN
70	0	2	2	2	2	1	1	1	1	1	1	1
71	0	0	0	0	2	1	2	1	1	1	1	NaN
72	2	0	1	1	1	1	1	1	1	1	1	1
74	2	1	1	2	1	1	2	2	0	0	NaN	NaN
76	1	2	1	1	1	1	1	1	1	1	1	1
78	1	1	1	1	1	1	1	1	1	1	NaN	NaN
79	1	1	1	1	1	1	1	1	1	1	1	1
80	0	0	0	0	2	1	2	2	1	2	2	2
81	2	2	2	2	2	2	2	2	2	2	2	NaN
84	1	1	1	1	1	1	1	1	1	1	1	1
85	1	1	1	1	1	1	1	1	1	1	1	1
86	2	2	2	2	2	2	1	2	2	2	1	NaN
89	0	0	0	0	1	1	1	1	NaN	NaN	NaN	NaN
91	1	1	1	1	1	1	1	1	1	1	1	1
Legend
1	perfect quality
0	relatively poor quality (resonance artifacts/underdamping, overdamping); that –by the way– would usually not be recognized in clinical practice
2	intermediate quality
NaN	BP and/or CO signal unavailable
